# Supplementary material for: Role of Polyamines as Biomarkers in Lymphoma Patients: A Pilot Study
Source: Diagnostics (Basel). 2022 Sep 4;12(9):2151. doi: 10.3390/diagnostics12092151 (PMC9497571; doi:10.3390/diagnostics12092151)
Supplement: Supplementary file 1 [file diagnostics-12-02151-s001.zip]

Archive with 1 entries (1 files):
- Supplementary Figures S1-S4.pdf
